# Supplementary material for: NGS-Guided Precision Oncology in Breast Cancer and Gynecological Tumors—A Retrospective Molecular Tumor Board Analysis
Source: Cancers (Basel). 2024 Apr 19;16(8):1561. doi: 10.3390/cancers16081561 (PMC11048446; doi:10.3390/cancers16081561)
Supplement: Supplementary file 1 [file cancers-16-01561-s001.zip]

Archive with 1 entries (1 files):
- Revised_Suppl. Figures_Cancers.xlsx
