# Supplementary material for: NGS-Guided Precision Oncology in Breast Cancer and Gynecological Tumors—A Retrospective Molecular Tumor Board Analysis
Source: Cancers (Basel). 2024 Apr 19;16(8):1561. doi: 10.3390/cancers16081561 (PMC11048446; doi:10.3390/cancers16081561)
Supplement: Supplementary file 1 [file cancers-16-01561-s001.zip › Revised_Suppl. Figures_Cancers.xlsx]

## Sheet: Suppl. TableS1_VP_ST
Target region of the VariantPlex Solid Tumor Panel (ArcherDx/IDT) - 67 genes
Gene	Accession	Exon number	SSVs	CNA
ABL1	NM_005157	4,5,6,7	yes	yes
AKT1	NM_005163	3.6	yes	no
ALK	NM_004304	21,22,23,25	yes	yes
APC	NM_000038	16	yes	yes
ATM	NM_000051	8,9,12,17,26,34,35,36,39,50,54,55,56,59,61,63	yes	yes
AURKA	NM_003600	2,5,6,7,8	yes	yes
BRAF	NM_004333	11.15	yes	no
CCND1	NM_053056	na	no	yes
CCNE1	NM_001238	3,4,5,6,7,8,10,12	yes	yes
CDH1	NM_004360	1,2,3,4,5,6,7,8,9,10,11,12,13,14,15,16	yes	yes
CDK4	NM_000075	2,3,4,5,6,7	yes	yes
CDKN2A	NM_000077	1,2,3	yes	yes
CSF1R	NM_005211	7.22	yes	no
CTNNB1	NM_001904	3	yes	no
DDR2	NM_006182	12,13,14,15,16,17,18	yes	yes
EGFR	NM_005228	3,7,15,18,19,20,21	yes	yes
ERBB2	NM_004448	10,19,20,21,24	yes	yes
ERBB3	NM_001982	2,3,7,8	yes	yes
ERBB4	NM_005235	3,4,6,7,8,9,15,23	yes	yes
ESR1	NM_000125	8	yes	no
EZH2	NM_004456	16	yes	no
FBXW7	NM_018315	1,2,3,4,5,6,7,8,9,10,11	yes	yes
FGFR1	NM_015850	4,7,8,13,15,17	yes	yes
FGFR2	NM_000141	7,9,12,14	yes	yes
FGFR3	NM_000142	7,8,9,14,15,16,18	yes	yes
FLT3	NM_004119	11,14,16,20	yes	yes
FOXL2	NM_023067	1	yes	no
GNA11	NM_002067	5	yes	no
GNAQ	NM_002072	4.5	yes	no
GNAS	NM_000516	6,7,8,9	yes	yes
H3F3A	NM_002107	2	yes	no
HNF1A	NM_000545	3.4	yes	no
HRAS	NM_005343	2.3	yes	no
IDH1	NM_005896	3.4	yes	no
IDH2	NM_002168	4	yes	no
JAK2	NM_004972	11,13,14,16,19	yes	yes
JAK3	NM_000215	4,13,16	yes	yes
KDR	NM_002253	6,7,11,19,21,26,27,30	yes	yes
KIT	NM_000222	2,8,9,10,11,13,14,15,17,18	yes	yes
KRAS	NM_004985	2,3,4,5	yes	yes
MAP2K1	NM_002755	2.3	yes	no
MDM2	NM_002392	2,3,4,6,8*,10	no	yes
MET	NM_000245	2,11,14,16,19,21	yes	yes
MYC	NM_002467	na	no	yes
MYCN	NM_005378	na	no	yes
MLH1	NM_000249	12	yes	no
MPL	NM_005373	10	yes	no
NOTCH1	NM_017617	25,26,27,34	yes	yes
NPM1	NM_002520	11	yes	no
NRAS	NM_002524	2,3,4,5	yes	yes
PDGFRA	NM_006206	12,14,15,18,23	yes	yes
PIK3CA	NM_006218	2,5,7,8,10,14,19,21	yes	yes
PIK3R1	NM_181504	1,2,3,4,5,6,7,8,9,10	yes	yes
PTEN	NM_000314	1,2,3,4,5,6,7,8,9	yes	yes
PTPN11	NM_002834	3.13	yes	no
RB1	NM_000321	4,6,10,11,14,17,18,20,21,22*	yes	yes
RET	NM_020630	10,11,13,14,15,16	yes	yes
RHOA	NM_001664	2.3	yes	no
ROS1	NM_002944	38	yes	no
SMAD4	NM_005359	2,3,4,5,6,7,8,9,10,11,12	yes	yes
SMARCB1	NM_003073	2,4,5,9	yes	yes
SMO	NM_005631	3,5,6,9,11	yes	yes
SRC	NM_005417	14	yes	no
STK11	NM_000455	1,2,3,4,5,6,7,8,9	yes	yes
TERT	NM_198253	Promoter, 1	yes	no
TP53	NM_000546	1,2,3,4,5,6,7,8,9,10,11	yes	yes
VHL	NM_000551	1,2,3	yes	yes

## Sheet: Suppl. TableS2_VP_PST
Target region of the VariantPlex Pan Solid Tumor Panel (ArcherDx/IDT) - 185 genes
Gene	Accession	Exon number	SSVs	CNA
ABL1	NM_005157	1,2,3,4,5,6,7,8,9,10,11	yes	no
ABL1	NM_007313	1	yes	no
ACVR1	NM_001105	3,4,5,6,7,8,9,10,11	yes	no
AKT1	NM_005163	2,3,4,5,6,7,8,9,10,11,12,13,14	yes	yes
AKT2	NM_001626	2,3,4,5,6,7,8,9,10,11,12,13,14	yes	yes
AKT3	NM_005465	1,2,3,4,5,6,7,8,9,10,11,12,13	yes	yes
AKT3	NM_181690	13	yes	yes
ALK	NM_004304	1,2,3,4,5,6,7,8,9,10,11,12,13,14,15,16,17,18,19,20,21,22,23,24,25,26,27,28,29	yes	yes
APC	NM_000038	2,3,4,5,6,7,8,9,10,11,12,13,14,15,16	yes	no
APC	NM_001127511	1	yes	no
APC	NM_001354896	12	yes	no
APC	NM_001354898	2	yes	no
AR	NM_000044	1,2,3,4,5,6,7,8	yes	no
AR	NM_001011645	1	yes	no
AR	NM_001348061	4	yes	no
AR	NM_001348063	4	yes	no
AR	NM_001348064	2	yes	no
ARID1A	NM_006015	1,2,3,4,5,6,7,8,9,10,11,12,13,14,15,16,17,18,19,20	yes	no
ARID1B	NM_001346813	11	yes	no
ARID1B	NM_001371656	2	yes	no
ARID1B	NM_017519	1,2,3,4,5,6,7,8,9,10,11,12,13,14,15,16,17,18,19	yes	no
ARID1B	NM_020732	3	yes	no
ARID2	NM_001347839	20	yes	no
ARID2	NM_152641	1,2,3,4,5,6,7,8,9,10,11,12,13,14,15,16,17,18,19,20,21	yes	no
ATM	NM_000051	1,2,3,4,5,6,7,8,9,10,11,12,13,14,15,16,17,18,19,20,21,22,23,24,25,26,27,28,29,30,31,32,33,34,35,36,37,38,39,40,41,42,43,44,45,46,47,48,49,50,51,52,53,54,55,56,57,58,59,60,61,62,63	yes	yes
ATM	NM_001351835	4	yes	yes
ATR	NM_001184	1,2,3,4,5,6,7,8,9,10,11,12,13,14,15,16,17,18,19,20,21,22,23,24,25,26,27,28,29,30,31,32,33,34,35,36,37,38,39,40,41,42,43,44,45,46,47	yes	no
ATRX	NM_000489	1,2,3,4,5,6,7,8,9,10,11,12,13,14,15,16,17,18,19,20,21,22,23,24,25,26,27,28,29,30,31,32,33,34,35	yes	no
AURKA	NM_003600	2,3,4,5,6,7,8,9	yes	yes
B2M	NM_004048	1,2,3	yes	no
BAP1	NM_004656	1,2,3,4,5,6,7,8,9,10,11,12,13,14,15,16,17	yes	no
BARD1	NM_000465	1,2,3,4,5,6,7,8,9,10,11	yes	yes
BCOR	NM_001123383	8	yes	no
BCOR	NM_017745	2,3,4,5,6,7,8,9,10,11,12,13,14,15	yes	no
BLM	NM_000057	2,3,4,5,6,7,8,9,10,11,12,13,14,15,16,17,18,19,20,21,22	yes	no
BMPR1A	NM_004329	3,4,5,6,7,8,9,10,11,12,13	yes	no
BRAF	NM_001354609	19	yes	yes
BRAF	NM_004333	1,2,3,4,5,6,7,8,9,10,11,12,13,14,15,16,17,18	yes	yes
BRCA1	NM_007294	1,2,3,4,5,6,7,8,9,10,11,12,13,14,15,16,17,18,19,20,21,22,23	yes	no
BRCA1	NM_007300	13	yes	yes
BRCA2	NM_000059	1,2,3,4,5,6,7,8,9,10,11,12,13,14,15,16,17,18,19,20,21,22,23,24,25,26,27	yes	yes
BRIP1	NM_032043	2,3,4,5,6,7,8,9,10,11,12,13,14,15,16,17,18,19,20	yes	yes
CCND1	NM_053056	1,2,3,4,5	yes	yes
CCND2	NM_001759	1,2,3,4,5	yes	yes
CCND3	NM_001287427	1	yes	yes
CCND3	NM_001760	1,2,3,4,5	yes	yes
CCNE1	NM_001238	2,3,4,5,6,7,8,9,10,11,12	yes	yes
CDH1	NM_004360	1,2,3,4,5,6,7,8,9,10,11,12,13,14,15,16	yes	yes
CDK12	NM_015083	1,2,3,4,5,6,7,8,9,10,11,12,13	yes	yes
CDK12	NM_016507	14	yes	yes
CDK4	NM_000075	2,3,4,5,6,7,8	yes	yes
CDK6	NM_001259	2,3,4,5,6,7,8	yes	yes
CDKN2A	NM_000077	2.3	yes	no
CDKN2A	NM_001195132	3	yes	no
CDKN2A	NM_058195	1	yes	no
CDKN2A	NM_058197	1	yes	no
CDKN2B	NM_004936	2	yes	no
CDKN2B	NM_078487	1	yes	no
CHD1	NM_001270	1,2,3,4,5,6,7,8,9,10,11,12,13,14,15,16,17,18,19,20,21,22,23,24,25,26,27,28,29,30,31,32,33,34,35	yes	no
CHD1	NM_001364113	31	yes	no
CHEK1	NM_001114121	1	yes	yes
CHEK1	NM_001274	3,4,5,6,7,8,9,10,11,12,13	yes	yes
CHEK1	NM_001330427	2	yes	yes
CHEK2	NM_001005735	3	yes	yes
CHEK2	NM_001349956	4	yes	yes
CHEK2	NM_007194	2,3,4,5,6,7,8,9,10,11,12,13,14,15	yes	yes
CIC	NM_001304815	2	yes	no
CIC	NM_015125	1,2,3,4,5,6,7,8,9,10,11,12,13,14,15,16,17,18,19,20	yes	no
CSF1R	NM_005211	2,3,4,5,6,7,8,9,10,11,12,13,14,15,16,17,18,19,20,21,22	yes	no
CTNNB1	NM_001904	2,3,4,5,6,7,8,9,10,11,12,13,14,15	yes	no
DAXX	NM_001141969	1	yes	no
DAXX	NM_001141970	1	yes	no
DAXX	NM_001350	2,3,4,5,6,7,8	yes	no
DDR2	NM_006182	3,4,5,6,7,8,9,10,11,12,13,14,15,16,17,18	yes	no
DDX3X	NM_001356	1,2,3,4,5,6,7,8,9,10,11,12,13,14,15,16,17	yes	no
DICER1	NM_030621	4,5,6,7,8,9,11,12,13,14,15,16,17,18,19,20,21,22,23,24,25,26,26,27,28,29	yes	no
EGFR	NM_001346897	26	yes	yes
EGFR	NM_005228	1,2,3,4,5,6,7,8,9,11,12,13,14,15,16,17,18,19,20,21,22,23,24,25,26,28	yes	yes
EGFR	NM_201282	16	yes	yes
EGFR	NM_201283	10	yes	yes
EGFR	NM_201284	16	yes	yes
EIF1AX	NM_001412	1,2,3,4,5,6,7	yes	no
EP300	NM_001429	1,2,3,4,5,6,7,8,9,10,11,12,13,14,15,16,17,18,19,20,21,22,23,24,25,26,27,28,29,30,31	yes	no
EPCAM	NM_002354	1,2,3,4,5,6,7,8,9	yes	no
ERBB2	NM_001289936	5	yes	yes
ERBB2	NM_001289938	18	yes	yes
ERBB2	NM_004448	1,2,3,4,5,6,7,8,9,10,11,12,13,14,15,16,17,18,19,20,21,22,23,24,25,26,27	yes	yes
ERBB3	NM_001005915	3	yes	yes
ERBB3	NM_001982	1,2,3,4,5,6,7,8,9,10,11,12,13,14,15,16,17,18,19,20,21,22,23,24,25,26,27,28	yes	yes
ERBB4	NM_005235	1,2,3,4,5,6,7,8,9,10,11,12,13,14,15,16,17,18,19,20,21,22,23,24,25,26,27,28	yes	no
ERCC1	NM_001983	2,3,4,5,6,7,8,10	yes	yes
ERCC1	NM_202001	8	yes	yes
ERCC2	NM_000400	1,2,3,4,5,6,7,8,9,10,11,12,13,14,15,16,17,18,19,20,21,22,23	yes	yes
ERCC2	NM_001130867	12	yes	yes
ESR1	NM_000125	1,2,3,4,5,6,7,8	yes	yes
ESR1	NM_001291230	3	yes	yes
ESR1	NM_001328100	7	yes	yes
EZH2	NM_004456	2,3,4,5,6,7,8,9,10,11,12,13,14,15,16,17,18,19,20	yes	no
FANCA	NM_000135	1,2,3,4,5,6,7,8,9,10,11,12,13,14,15,16,17,18,19,20,21,22,23,24,25,26,27,28,29,30,31,32,33,34,35,36,37,38,39,40,41,42,43	yes	no
FANCA	NM_001018112	11	yes	no
FANCA	NM_001286167	41	yes	no
FANCI	NM_001113378	24	yes	no
FANCI	NM_018193	2,3,4,5,6,7,8,9,10,11,12,13,14,15,16,17,18,19,20,21,22,23,24,25,26,27,28,29,30,31,32,33,34,35,36,37	yes	no
FANCL	NM_001114636	7	yes	no
FANCL	NM_018062	1,2,3,4,5,6,8,9,10,11,12,13,14	yes	no
FBXW7	NM_001013415	1	yes	no
FBXW7	NM_001257069	4	yes	no
FBXW7	NM_018315	1,2,3,4,5,6,7,8,9,10,11	yes	no
FGF19	NM_005117	1,2,3	yes	yes
FGFR1	NM_001174064	3	yes	yes
FGFR1	NM_001174067	2.3	yes	yes
FGFR1	NM_001354367	18	yes	yes
FGFR1	NM_015850	2,3,4,5,6,7,8,9,10,11,12,13,14,15,16,17,18	yes	yes
FGFR1	NM_023105	3	yes	yes
FGFR2	NM_000141	2,3,4,5,6,7,8,9,10,11,12,13,14,15,16,17,18	yes	yes
FGFR2	NM_001144913	17	yes	yes
FGFR2	NM_001144915	17	yes	yes
FGFR2	NM_001320654	4.5	yes	yes
FGFR2	NM_022970	8	yes	yes
FGFR3	NM_000142	2,3,4,5,6,7,8,9,10,11,12,13,14,15,16,17	yes	yes
FGFR3	NM_001163213	8	yes	yes
FGFR3	NM_001354810	17	yes	yes
FGFR4	NM_001291980	9	yes	yes
FGFR4	NM_002011	2,3,4,5,6,7,8,11,12,13,14,15,16,17,18	yes	yes
FH	NM_000143	1,2,3,4,5,6,7,8,9,10	yes	no
FLCN	NM_001353229	7	yes	no
FLCN	NM_144606	4,5,6,7,8	yes	no
FLCN	NM_144997	9,10,11,12,13,14	yes	no
FLT1	NM_001159920	13	yes	no
FLT1	NM_001160030	15	yes	no
FLT1	NM_001160031	12	yes	no
FLT1	NM_002019	1,2,3,4,5,6,7,8,9,10,11,12,14,15,16,17,18,19,20,21,22,23,24,25,26,27,28,29,30	yes	no
FLT3	NM_004119	1,2,3,4,5,6,7,8,9,10,11,12,13,14,15,16,17,18,19,20,21,22,23,24	yes	yes
FLT4	NM_001354989	30	yes	no
FLT4	NM_002020	20.3	yes	no
FLT4	NM_182925	1,2,3,4,5,6,7,8,9,10,11,12,13,14,15,16,17,18,19,21,22,23,24,25,26,27,28,29,30	yes	no
FOXA1	NM_004496	1.2	yes	no
FOXL2	NM_023067	1	yes	no
FUBP1	NM_001303433	3.21	yes	no
FUBP1	NM_003902	1,2,3,4,5,6,7,8,9,10,11,12,13,14,15,16,17,18,19	yes	no
GNA11	NM_002067	1,2,3,4,5,6,7	yes	no
GNAQ	NM_002072	1,2,3,4,5,6,7	yes	no
GNAS	NM_000516	1,2,3,5,6,7,8,9,10,11,12,13	yes	no
GNAS	NM_001309883	6	yes	no
GNAS	NM_016592	1	yes	no
GNAS	NM_080425	1	yes	no
GNAS	NM_080426	3	yes	no
H3F3A	NM_002107	2,3,4	yes	no
H3F3B	NM_005324	2,3,4	yes	no
HIST1H3B	NM_003537	1	yes	no
HIST1H3C	NM_003531	1	yes	no
HNF1A	NM_000545	1,2,3,4,5,6,7,8,10	yes	no
HNF1A	NM_001306179	9	yes	no
HRAS	NM_001318054	5	yes	no
HRAS	NM_005343	2,3,4,5	yes	no
IDH1	NM_005896	3,4,5,6,7,8,9,10	yes	no
IDH2	NM_002168	1,2,3,4,5,6,7,8,9,10,11	yes	no
JAK1	NM_002227	2,3,4,5,6,7,8,9,10,11,12,13,14,15,16,17,18,19,20,21,22,23,24,25	yes	no
JAK2	NM_004972	3,4,5,6,7,8,9,10,11,12,13,14,15,16,17,18,19,20,21,22,23,24,25	yes	yes
JAK3	NM_000215	2,3,4,5,6,7,8,9,10,11,12,13,14,15,16,17,18,19,20,21,22,23,24	yes	no
KDM6A	NM_001291415	14	yes	no
KDM6A	NM_021140	1,2,3,4,5,6,7,8,9,10,11,12,13,14,15,16,17,18,19,20,21,22,23,24,25,26,27,28,29	yes	no
KDR	NM_002253	1,2,3,4,5,6,7,8,9,10,11,12,13,14,15,16,17,18,19,20,21,22,23,24,25,26,27,28,29,30	yes	no
KEAP1	NM_012289	2,3,4,5,6	yes	yes
KIT	NM_000222	1,2,3,4,5,6,7,8,9,10,11,12,13,14,15,16,17,18,19,20,21	yes	yes
KLF4	NM_001314052	3	yes	no
KLF4	NM_004235	1,2,3,4,5	yes	no
KMT2C	NM_170606	1,2,3,4,5,6,7,8,9,10,11,12,13,14,15,16,17,18,19,20,21,22,23,24,25,26,27,28,29,30,31,32,33,34,35,36,37,38,39,40,41,42,43,44,45,46,47,48,49,50,51,52,53,54,55,56,57,58,59	yes	no
KMT2D	NM_003482	1,2,3,4,5,6,7,8,9,10,11,12,13,14,15,16,17,18,19,20,21,22,23,24,25,26,27,28,29,30,31,32,33,34,35,36,37,38,39,40,41,42,43,44,45,46,47,48,49,50,51,52,53,54	yes	no
KRAS	NM_004985	2,3,4,5	yes	yes
KRAS	NM_033360	5	yes	yes
LZTR1	NM_006767	1,2,3,4,5,6,7,8,9,10,11,12,13,14,15,16,17,18,19,20,21	yes	no
MAP2K1	NM_002755	1,2,3,4,5,6,7,8,9,10,11	yes	no
MAP2K2	NM_030662	1,2,3,4,5,6,7,8,9,10,11	yes	no
MAP3K1	NM_005921	1,2,3,4,5,6,7,8,9,10,11,12,13,14,15,16,17,18,19,20	yes	no
MDM2	NM_002392	1,2,3,4,5,6,7,8,9,10,11	yes	yes
MDM4	NM_002393	2,3,4,5,6,7,8,9,10,11	yes	yes
MED12	NM_005120	1,2,3,4,5,6,7,8,9,10,11,12,13,14,15,16,17,18,19,20,21,22,23,24,25,26,27,28,29,30,31,32,33,34,35,36,37,38,39,40,41,42,43,44,45	yes	no
MEN1	NM_000244	2,3,4,5,6,7,8,9,10	yes	no
MEN1	NM_001370251	8	yes	no
MET	NM_000245	2,3,4,5,6,7,8,9,11,13,14,15,16,17,18,19,20,21	yes	yes
MET	NM_001127500	10	yes	yes
MET	NM_001324401	12	yes	yes
MLH1	NM_000249	1,2,3,4,5,6,7,8,9,10,11,12,13,14,15,16,17,18,19	yes	no
MPL	NM_005373	1,2,3,4,5,6,7,8,9,10,11,12	yes	no
MRE11A	NM_005590	2,3,4,5,6,7,8,9,10,11,12,13,14,15,16,17,18,19	yes	no
MRE11A	NM_005591	16	yes	no
MSH2	NM_000251	1,2,3,4,5,6,7,8,9,10,11,12,13,14,15,16	yes	no
MSH3	NM_002439	1,2,3,4,5,6,7,8,9,10,11,12,13,14,15,16,17,18,19,20,21,22,23,24	yes	no
MSH6	NM_000179	1,2,3,4,5,6,7,8,9,10	yes	no
MSH6	NM_001281494	1	yes	no
MTOR	NM_004958	2,3,4,5,6,7,8,9,10,11,12,13,14,15,16,17,18,19,20,21,22,23,24,25,26,27,28,29,30,31,32,33,34,35,36,37,38,39,40,41,42,43,44,45,46,47,48,49,50,51,52,53,54,55,56,57,58	yes	no
MUC16	NM_024690	1,2,3,4,5,6,7,8,9,10,11,12,13,14,15,16,17,18,19,20,21,22,23,24,25,26,27,28,29,30,31,32,33,34,35,36,37,38,39,40,41,42,43,44,45,46,47,48,49,50,51,52,53,54,55,56,57,58,59,60,61,62,63,64,65,66,67,68,69,70,71,72,73,74,75,76,77,78,79,80,81,82,83,84	yes	no
MUTYH	NM_001128425	3	yes	no
MUTYH	NM_012222	1,2,3,4,5,6,7,8,9,10,11,12,13,14,15,16	yes	no
MYC	NM_002467	1,2,3	yes	yes
MYCN	NM_001293231	1	yes	yes
MYCN	NM_001293233	2	yes	yes
MYCN	NM_005378	3	yes	yes
NBN	NM_002485	1,2,3,4,5,6,7,8,9,10,11,12,13,14,15,16	yes	no
NF1	NM_000267	1,2,3,4,5,6,7,8,9,10,11,12,13,14,16,17,18,19,20,21,22,23,24,25,26,27,28,29,30,31,32,33,34,35,36,37,38,39,40,41,42,43,44,45,46,47,48,49,50,51,52,53,54,55,56,57	yes	no
NF1	NM_001042492	31	yes	no
NF1	NM_001128147	15	yes	no
NF2	NM_000268	1,2,3,4,5,6,7,8,9,10,11,12,13,14,15,16	yes	no
NF2	NM_016418	16	yes	no
NKX2-1	NM_001079668	1.2	yes	no
NKX2-1	NM_003317	1.2	yes	no
NOTCH1	NM_017617	1,2,3,4,5,6,7,8,9,10,11,12,13,14,15,16,17,18,19,20,21,22,23,24,25,26,27,28,29,30,31,32,33,34,c.*7668+371 to c.*7668+378	yes	no
NOTCH2	NM_001200001	22	yes	no
NOTCH2	NM_024408	1,2,3,4,5,6,7,8,9,10,11,12,13,14,15,16,17,18,19,20,21,23,24,25,26,27,28,29,30,31,32,33,34	yes	no
NOTCH3	NM_000435	1,2,3,4,5,6,7,8,9,10,11,12,13,14,15,16,17,18,19,20,21,22,23,24,25,26,27,28,29,30,31,32,33	yes	no
NOTCH4	NM_004557	1,2,3,4,5,6,7,8,9,10,11,12,13,14,15,16,17,18,19,20,21,22,23,24,25,26,27,28,29,30	yes	no
NPM1	NM_001037738	10	yes	no
NPM1	NM_002520	1,2,3,4,5,6,7,8,9,10,11	yes	no
NRAS	NM_002524	2,3,4,5	yes	yes
NTRK1	NM_001007792	1.2	yes	no
NTRK1	NM_002529	1,2,3,4,5,6,7,8,9,10,11,12,13,14,15,16,17	yes	no
NTRK2	NM_001007097	13	yes	no
NTRK2	NM_001018066	14	yes	no
NTRK2	NM_001369547	13	yes	no
NTRK2	NM_006180	4,5,6,7,8,9,10,11,12,13,14,15,16,17,18,19,20,21	yes	no
NTRK3	NM_001007156	15.16	yes	no
NTRK3	NM_001012338	18	yes	no
NTRK3	NM_001320135	16	yes	no
NTRK3	NM_002530	3,4,5,6,7,8,9,10,11,12,13,14,15,16,17,18,19	yes	no
PALB2	NM_024675	1,2,3,4,5,6,7,8,9,10,11,12,13	yes	no
PBRM1	NM_001350074	3,4,17	yes	no
PBRM1	NM_001366071	28	yes	no
PBRM1	NM_018313	2,3,4,5,6,7,8,9,10,11,12,13,14,15,16,17,18,19,21,22,23,24,26,27,28,29,30	yes	no
PBRM1	NM_181042	21.26	yes	no
PDGFRA	NM_001347827	17	yes	yes
PDGFRA	NM_001347828	2.3	yes	yes
PDGFRA	NM_001347830	1	yes	yes
PDGFRA	NM_006206	3,4,5,6,7,8,9,10,11,12,13,14,15,16,17,18,19,20,21,22,23	yes	yes
PIK3CA	NM_006218	2,3,4,5,6,7,8,9,10,11,12,13,14,15,16,17,18,19,20,21	yes	yes
PIK3CB	NM_006219	1,2,3,4,5,6,7,8,9,10,11,12,13,14,15,16,17,18,19,20,21,22	yes	yes
PIK3R1	NM_181504	1,2,3,4,5,6,7,8,9,10	yes	no
PIK3R1	NM_181523	2,3,4,5,6,7	yes	no
PIK3R1	NM_181524	1	yes	no
PLCB4	NM_000933	1,2,3,4,5,6,7,8,9,10,11,12,13,14,15,16,17,18,19,20,21,22,23,24,25,26,27,28,29,30,31,32,33,34,35,36	yes	no
PLCB4	NM_001172646	20	yes	no
PMS2	NM_000535	1,2,3,4,6,7,8,9,10,11,12,13,15	yes	no
PMS2	NM_001322009	14	yes	no
PMS2	NM_001322015	5	yes	no
POLD1	NM_001308632	14	yes	no
POLD1	NM_002691	2,3,4,5,6,7,8,9,10,11,12,13,14,16,17,18,19,20,21,22,23,24,25,26,27	yes	no
POLE	NM_006231	1,2,3,4,5,6,7,8,9,10,11,12,13,14,15,16,17,18,19,20,21,22,23,24,25,26,27,28,29,30,31,32,33,34,35,36,37,38,39,40,41,42,43,44,45,46,47,48,49	yes	no
PPP2R1A	NM_014225	1,2,3,4,5,6,7,8,9,10,11,12,13,14,15	yes	no
PPP2R2A	NM_001177591	1	yes	no
PPP2R2A	NM_002717	1,2,3,4,5,6,7,8,9,10	yes	no
PRKD1	NM_001330069	5	yes	no
PRKD1	NM_002742	1,2,3,4,5,6,7,8,9,10,11,12,13,14,15,16,17,18	yes	no
PTCH1	NM_000264	1,2,3,4,5,6,7,8,9,10,11,12,13,14,15,16,17,18,19,20,21,22,23	yes	no
PTCH1	NM_001083602	1	yes	no
PTCH1	NM_001083603	1	yes	no
PTCH1	NM_001354919	5	yes	no
PTEN	NM_000314	1,2,3,4,5,6,7,8,9	yes	yes
PTEN	NM_001304717	1.2	yes	yes
PTPN11	NM_001330437	11	yes	no
PTPN11	NM_002834	1,2,3,4,5,6,7,8,9,10,12,13,14,15	yes	no
PTPN11	NM_080601	11	yes	no
RAD50	NM_005732	1,2,3,4,5,6,7,8,9,10,11,12,13,14,15,16,17,18,19,20,21,22,23,24,25	yes	no
RAD51	NM_002875	2,3,4,5,6,7,8,9,10	yes	no
RAD51	NM_133487	4	yes	yes
RAD51B	NM_001321809	12	yes	yes
RAD51B	NM_001321810	11	yes	yes
RAD51B	NM_001321814	11	yes	yes
RAD51B	NM_001321818	11	yes	yes
RAD51B	NM_001321819	11	yes	yes
RAD51B	NM_002877	2,3,4,5,6,7,8,9,10,11	yes	yes
RAD51B	NM_133509	11	yes	yes
RAD51B	NM_133510	11	yes	yes
RAD51C	NM_002876	1.2	yes	no
RAD51C	NM_058216	3,4,5,6,7,8,9	yes	no
RAD51D	NM_001142571	3	yes	no
RAD51D	NM_002878	1,2,3,4,5,6,7,8,9,10	yes	no
RAD54L	NM_003579	1,2,3,4,5,6,7,8,9,10,11,12,13,14,15,16,17,18	yes	no
RAF1	NM_001354689	8	yes	yes
RAF1	NM_002880	2,3,4,5,6,7,8,9,10,11,12,13,14,15,16,17	yes	yes
RB1	NM_000321	1,2,3,4,5,6,7,8,9,10,11,12,13,14,15,16,17,18,19,20,21,22,23,24,25,26,27	yes	no
RET	NM_020630	1,2,3,4,5,6,7,8,9,10,11,12,13,14,15,16,17,18,19	yes	yes
RET	NM_020975	20	yes	no
RHOA	NM_001313943	5	yes	yes
RHOA	NM_001664	2,3,4,5	yes	no
RICTOR	NM_001285439	32	yes	yes
RICTOR	NM_152756	1,2,3,4,5,6,7,8,9,10,11,12,13,14,15,16,17,18,19,20,21,22,23,24,25,26,27,28,29,30,31,32,33,34,35,36,37,38	yes	yes
RNF43	NM_017763	2,3,4,5,6,7,8,9,10	yes	no
ROS1	NM_002944	1,2,3,4,5,6,7,8,9,10,11,12,13,14,15,16,17,18,19,20,21,22,23,24,25,26,27,28,29,30,31,32,33,34,35,36,37,38,39,40,41,42,43	yes	no
SDHA	NM_004168	1,2,3,4,5,6,7,8,9,10,11,12,13,14,15	yes	no
SDHB	NM_003000	1,2,3,4,5,6,7,8	yes	no
SDHC	NM_001035511	5	yes	no
SDHC	NM_003001	1,2,3,4,5	yes	no
SDHD	NM_001276506	4	yes	no
SDHD	NM_003002	1,2,3,4	yes	no
SETD2	NM_014159	1,2,3,4,5,6,7,8,9,10,11,12,13,14,15,16,17,18,19,20,21	yes	no
SF3B1	NM_001005526	5	yes	no
SF3B1	NM_001308824	4	yes	no
SF3B1	NM_012433	1,2,3,5,6,7,8,9,10,11,12,13,14,15,16,17,18,19,20,21,22,23,24,25	yes	no
SMAD2	NM_005901	2,3,4,5,6,7,8,9,10,11	yes	no
SMAD4	NM_005359	2,3,4,5,6,7,8,9,10,11,12	yes	no
SMARCA4	NM_001128845	28	yes	no
SMARCA4	NM_001128849	30	yes	no
SMARCA4	NM_003072	2,3,4,5,6,7,8,9,10,11,12,13,14,15,16,17,18,19,20,21,22,23,24,25,26,27,28,29,31,32,33,34,35	yes	no
SMARCB1	NM_001317946	4	yes	no
SMARCB1	NM_003073	1,2,3,5,6,7,8,9	yes	no
SMO	NM_005631	1,2,3,4,5,6,7,8,9,10,11,12	yes	no
SRC	NM_005417	4,5,6,7,8,9,10,11,12,13,14	yes	no
SRSF2	NM_003016	1.2	yes	no
STAG2	NM_001042749	32.35	yes	no
STAG2	NM_006603	2,3,4,5,6,7,8,9,10,11,12,13,14,15,16,17,18,19,20,21,22,23,24,25,26,27,28,29,30,31,32	yes	no
STK11	NM_000455	1,2,3,4,5,6,7,8,9	yes	yes
SUFU	NM_001178133	11	yes	no
SUFU	NM_016169	1,2,3,4,5,6,7,8,9,10,11,12	yes	no
TERT	NM_198253	1,2,3,4,5,6,7,8,9,10,11,12,13,14,15,16	yes	yes
TERT	NM_198253	Promoter	yes	yes
TGFBR2	NM_001024847	2	yes	no
TGFBR2	NM_003242	1,2,3,4,5,6,7	yes	no
TP53	NM_000546	1,2,3,4,5,6,7,8,9,10,11	yes	no
TP53	NM_001126113	10	yes	no
TP53	NM_001126114	10	yes	no
TP63	NM_001114979	11	yes	no
TP63	NM_001114980	1	yes	no
TP63	NM_001329964	1	yes	no
TP63	NM_003722	1,2,3,4,5,6,7,8,9,10,11,12,13,14	yes	no
TRAF7	NM_032271	2,3,4,5,6,7,8,9,10,11,12,13,14,15,16,17,18,19,20,21	yes	no
TSC1	NM_000368	3,4,5,6,7,8,9,10,11,12,13,14,15,16,17,18,19,20,21,22,23	yes	no
TSC2	NM_000548	3,4,5,6,7,8,9,10,11,12,13,14,15,16,17,18,19,20,21,22,23,24,25,26,27,28,29,30,31,32,33,34,35,36,37,38,39,40,41,42	yes	no
TSC2	NM_001318832	1.2	yes	no
TSHR	NM_000369	1,2,3,4,5,6,7,8,9,10	yes	no
TSHR	NM_001142626	9	yes	no
U2AF1	NM_001025203	3	yes	no
U2AF1	NM_006758	1,2,3,4,5,6,7,8	yes	no
VHL	NM_000551	1,2,3	yes	no
VHL	NM_001354723	2	yes	no
XRCC2	NM_005431	1,2,3	yes	no
XRCC3	NM_005432	4,5,6,7,8,9,10	yes	no

## Sheet: Suppl. TableS3_FP_ST
Target genes of the FusionPlex Solid Tumor Panel (ArcherDx/IDT) - 53 genes
Gene	Accession	Exon	Assay type	Direction
AKT3	NM_005465	1, 2, 3	Fusion	5’
ALK	NM_004304	19, (intron 19), 20, 21, 22	Fusion	5’
ARHGAP26	NM_015071	2, 10, 11, 12	Fusion	5’
AXL	NM_021913	19, 20	Fusion	3’
BRAF	NM_004333	7, 8, 9, 10, 11, 12	Fusion	5’
BRAF	NM_004333	7, 8	Fusion	3’
BRAF	NM_004333	V600Ei	Mutation	N/A
BRD3	NM_007371	9, 10, 11, 12	Fusion	3’
BRD4	NM_014299	10, 11	Fusion	3’
EGFR	NM_005228	7, 9, 16, 20	Fusion	5’
EGFR	NM_005228	8 (2-7 exon skipping event)	Fusion	N/A
EGFR	NM_005228	24, 25	Fusion	3’
ERG	NM_004449	2, 3, 4, 5, 6, 7, 8, 9, 10, 11	Fusion	5’
ESR1	NM_001122742	3, 4, 5, 6	Fusion	3’
ETV1	NM_004956	3, 4, 5, 6, 7, 8, 9, 10, 11,12,	Fusion	5’
		13
ETV4	NM_001986	2, 4, 5, 6, 7, 8, 9, 10	Fusion	5’
ETV5	NM_004454	2, 3, 7, 8, 9	Fusion	5’
ETV6	NM_001987	2, 3, 5, 6, 7	Fusion	5’
ETV6	NM_001987	1, 2, 3, 4, 5, 6	Fusion	3’
EWSR1	NM_005243	4, 5, 6, 7, 8, 9, 10, 11, 12, 13,	Fusion	3’
		14
FGFR1	NM_015850	2, 8, 9, 10	Fusion	5’
FGFR1	NM_015850	17	Fusion	3’
FGFR2	NM_000141	2, 8, 9, 10	Fusion	5’
FGFR2	NM_000141	17	Fusion	3’
FGFR3	NM_000142	8, 9, 10	Fusion	5’
FGFR3	NM_000142	17, Intron 17	Fusion	3’
FGR	NM_005248	2	Fusion	5’
INSR	NM_000208	12, 13, 14, 15, 16, 17, 18, 19	Fusion	5’
INSR	NM_000208	20, 21, 22	Fusion	3’
MAML2	NM_032427	2, 3	Fusion	5’
MAST1	NM_014975	7, 8, 9, 18, 19, 20, 21	Fusion	5’
MAST2	NM_015112	2, 3, 5, 6	Fusion	5’
MET	NM_000245	13, 15 (exon 14 skipping event)	Fusion	N/A
MET	NM_000245	2, 13, 14, 16	Fusion	5’
MSMB	NM_002443	2, 3, 4	Fusion	3’
MUSK	NM_005592	7, 8, 9, 11, 12, 13, 14	Fusion	5’
MYB	NM_001130173	7, 8, 9, 11, 12, 13, 14, 15, 16	Fusion	3’
NOTCH1	NM_017617	26, 27, 28, 29 (internal deletion exons 3-27)	Fusion	5’
NOTCH1	NM_017617	2, 4, 29, 30, 31	Fusion	3’
NOTCH2	NM_024408	26, 27, 28	Fusion	5’
NOTCH2	NM_024408	5, 6, 7	Fusion	3’
NRG1	NM_004495	1, 2, 3, 6	Fusion	5’
NTRK1	NM_002529	8, 10, 11, 12, 13	Fusion	5’
NTRK2	NM_006180	11, 12, 13, 14, 15, 16, 17	Fusion	5’
NTRK3	NM_002530	13, 14, 15, 16	Fusion	5’
NTRK3	NM_001007156	15	Fusion	5’
NUMBL	NM_004756	3	Fusion	5’
NUTM1	NM_175741	3	Fusion	5’
PDGFRA	NM_006206	7 (exon 8 deletion)	Mutation	N/A
PDGFRA	NM_006206	10, 11, 12, 13, 14	Fusion	5’
PDGFRA	NM_006206	T674I, D842V	Mutation	N/A
PDGFRB	NM_002609	8, 9, 10, 11, 12, 13, 14	Fusion	5’
PIK3CA	NM_006218	2	Fusion	5’
PKN1	NM_002741	10, 11, 12, 13	Fusion	5’
PPARG	NM_015869	1, 2, 3	Fusion	5’
PRKCA	NM_002737	4, 5, 6	Fusion	5’
PRKCB	NM_002738	3	Fusion	5’
RAF1	NM_002880	4, 5, 6, 7, 9, 10, 11, 12	Fusion	5’
RAF1	NM_002880	4, 5, 6, 7, 9	Fusion	3’
RELA	NM_021975	3, 4	Fusion	5’
RET	NM_020630	8, 9, 10, 11, 12, 13	Fusion	5’
ROS1	NM_002944	31, 32, 33, 34, 35, 36, 37	Fusion	5’
RSPO2	NM_178565	1, 2	Fusion	5’
RSPO3	NM_032784	2	Fusion	5’
TERT	NM_198253	2	Fusion	5’
TFE3	NM_006521	2, 3, 4, 5, 6, 7, 8	Fusion	5’
TFE3	NM_006521	2, 3, 4, 5, 6	Fusion	3’
TFEB	NM_007162	1, 2	Fusion	5’
THADA	NM_022065	28	Fusion	3’
TMPRSS2	NM_001135099	1	Fusion	3’

## Sheet: Suppl.TableS4_FP_PST
Target genes of the FusionPlex Pan Solid Tumor Panel (ArcherDx/IDT) - 135 genes
Gene	Accession	Exon	Assay type	Direction
ACVR2A	NM_001616	1, 2, 3	Fusion	5'
AKT1	NM_005163	2, 3, 4, 5, mid- exon5	Fusion	5'
AKT2	NM_001626	2*, 5	Fusion	5'
AKT2	NM_001626	11	Fusion	3'
AKT3	NM_005465	2, 3, 4, 9	Fusion	5'
AKT3	NM_005465	6, 7, 8	Fusion	3'
		2, 4, 6, 8, 10, 12,14, 16, 17, 18,	Fusion, ALK ATI,
		19, intron19, 20, mid-exon20, 21, 22, 23, 26	Internal deletion (ALKΔ2-17,
ALK	NM_004304		ALKΔ2-3)	5'
ALK	NM_004304	1, 2	Internal deletion (ALKΔ2- 17, ALKΔ2-3)	3'
				p.P1153- p.C1156,
ALK	NM_004304	22, 23, 25	Mutation	p.F1174, p.L1196-
				p.S1206, p.G1269
AR	NM_001011645	1	Fusion	3'
AR	NM_000044	1, 2, 3, 4, 5, 6, 7, 8*	Fusion, ARv7	3'
ARHGAP26	NM_015071	2, 10, 11, 12	Fusion	5'
ARHGAP6	NM_006125	2	Fusion	5'
AXL	NM_021913	11	Fusion	5'
AXL	NM_021913	18, 19, mid- exon20, 20	Fusion	3'
BCOR	NM_017745	8	Fusion	5'
		mid-exon2, 3, 4, mid-exon4, 5, 6,	Fusion, Internal	5'
BCOR	NM_001123385	7, 8, 9, 11, 15	Tandem
			Duplication
		2, 4, mid-exon4,	Fusion, Internal	3'
BCOR	NM_001123385	6, 7, mid-exon7,	Tandem
		10, 12, 14, 15	Duplication
		2, 3, 4, 5, 7, 8, 9,	Fusion, Kinase	5'
BRAF	NM_004333	10, 11, 12, 15, 16	Domain
			Duplication,
			BRAFΔ2-10,
			BRAFΔ4-10,
			BRAFΔ2-8,
			BRAFΔ3-8,
			BRAFΔ4-8
			Fusion, Kinase	3'
BRAF	NM_004333	1, 2, 3, 7, 8, 10,	Domain
		13, 14, 18	Duplication,
			BRAFΔ2-10,
			BRAFΔ4-10,
			BRAFΔ2-8,
			BRAFΔ3-8,
			BRAFΔ4-8
BRAF	NM_004333	15	Mutation	p.V600
BRD3	NM_007371	9, 10, 11, 12	Fusion	3'
BRD4	NM_058243	2*	Fusion	5'
BRD4	NM_058243	10, 11, 12, 13, 14	Fusion	3'
CAMTA1	NM_015215	8, 9, mid-exon9, 10	Fusion	5'
CAMTA1	NM_015215	3	Fusion	3'
CCNB3	NM_033031	2*, 3, 4, 5, 6,	Fusion	5'
		mid-exon 6, 7
CCND1	NM_053056	1*, 2, 3, 4, 5	Fusion	5'
CCND1	NM_053056	1, 2, 3, 4, mid-exon5*	Fusion	3'
CCND1	NM_053056	5*	Fusion	3'
CCND1	NM_053056	1	Mutation	p.E36-p.C47
CD274	NM_014143	7	Expression	5'
CD274	NM_014143	2, 3, 4, 5	Expression	3'
CIC	NM_015125	12	Fusion	5'
		14, 15, 16, 17, 18, mid-exon19, 19, mid-exon20, 20*	Fusion	3'
CIC	NM_015125
CRTC1	NM_015321	1, 2, 3, 4	Fusion	3'
CSF1	NM_000757	2, 3, 4, 5, 6	Fusion	5'
CSF1	NM_000757	5, 6, 7, 8*, mid-exon9*	Fusion	3'
CSF1	NM_172212	9*	Fusion	3'
CSF1R	NM_005211	11, 12, 13	Fusion	5'
CTNNB1	NM_001904	3	Mutation	p.D32-p.S37
DNAJB1	NM_006145	1, 2	Fusion	3'
EGF	NM_001963	16, 17, 18, 19	Fusion	5'
		7, 8, 9, 14, 15, 16, 17, 18, 19,	Fusion, Exon 2-7 Skipping
EGFR	NM_005228	20	(EGFRvIII), Kinase Domain
			Duplication	5'
			Fusion, Exon 2-7 Skipping
EGFR	NM_005228	1, 24, 25, mid-exon25, 26	(EGFRvIII), Kinase
			Domain	3'
			Duplication
				p.E709-p.G719,
EGFR	NM_005228	18, 19, 20, 21	Mutation	p.E746- p.L760,
				p.V774- p.G796,
				p.L858-p.L861
EPC1	NM_025209	9, 10, 11	Fusion	3'
ERBB2	NM_004448	4, 5, 13, 15, 17	Fusion, Exon 16 skipping	5'
			(Δ16HER)
ERBB2	NM_004448	15, 23, 24, 25, mid-exon26, 26	Fusion, Exon 16 skipping	3'
			(Δ16HER)
ERBB2	NM_004448	8, 20	Mutation	p.G309-p.S310,
				p.Y772- p.P780,
				p.C805
ERBB4	NM_005235	2, 3, 4, 14, 15, 16, 17, 18, 23	Fusion	5'
ERG	NM_004449	2*, 3*, 4, 5, 6, 7, 8, 9, 10, 11	Fusion	5'
ESR1	NM_000125	5, 6, 7, 8	Fusion	5'
ESR1	NM_000125	1, 2, 3, 4, 5, 6, 7	Fusion	3'
ESRRA	NM_004451	2, 3	Fusion	3'
ETV1	NM_004956	3, 4, 5, 6, 7, 8, 9, 10, 11, 12, 13	Fusion	5'
ETV4	NM_001986	2, 3, 4, 5, 6, 7, 8, 9, 10	Fusion	5'
ETV5	NM_004454	2*, 3, 7, 8, 9	Fusion	5'
ETV6	NM_001987	2, 3, 4, 5, 6, 7	Fusion	5'
ETV6	NM_001987	1, 2, 3, 4, 5, 6	Fusion	3'
EWSR1	NM_005243	8	Fusion	5'
		4, 5, 6, 7, 8, 9,10, 11, 12, 13,		3'
EWSR1	NM_005243	14	Fusion
FGF1	NM_00800	mid-exon 2, 2	Fusion	5'
FGFR1	NM_015850	2*, 3, 4, 5, 6, 7, 8, 9, 10, 11, 17	Fusion, Kinase	5'
			Domain
			Duplication
FGFR1	NM_015850	12, 17	Fusion, Kinase	3'
			Domain
			Duplication
FGFR1	NM_023110	4, 13, 14	Mutation	p.T141, p.V561,
				p.K656
FGFR2	NM_000141	2*, 3, 5, 6, 7, 8, 9, 10	Fusion	5'
FGFR2	NM_000141	16, 17, 18	Fusion	3'
				p.S252- p.P253,
				p.G305, p.Y375-
FGFR2	NM_000141	7, 9, 12, 13, 14	Mutation	V395, p.I547-
				p.N549, p.V564,
				p.A648-
				p.K659
FGFR3	NM_000142	3, 5, 8, 9, 10, 11, 12, 13, 14	Fusion	5'
FGFR3	NM_000142	16, 17, intron17, mid-exon18	Fusion	3'
				p.R248-p.S249,
FGFR3	NM_000142	7, 9, 13, 14, 16	Mutation	p.G370- p.R399,
				p.V555, p.D641-
				p.K650, p.G697-
				p.K715
FGR	NM_005248	2*, 3	Fusion	5'
FOS	NM_005252	mid-exon4	Fusion	3'
FOSB	NM_006732	1*, mid-exon1*, 1, 2	Fusion	5'
FOXO1	NM_002015	1*, 2, 3*	Fusion	5'
FOXO1	NM_002015	1*, 2*, 3*	Fusion	3'
FOXO4	NM_005938	2, mid-exon2, 3	Fusion	5'
		cryptic upstream exon2,3	Fusion	5’
FOXR2	-	(chrX:55562068, chrX:55634636)
		3, 4, 5, mid-exon6, 6, 7, 8, 9, 10, 11, 13, 14		3'
FUS	NM_004960		Fusion
GLI1	NM_005269	4, 5, 6, 7	Fusion	5'
GLI1	NM_005269	4, 5, mid-exon5, 6, 7	Fusion	3'
GRB7	NM_005310	10, 11, 12	Fusion	5'
HMGA2	NM_003483	1, 2, 3, 4, mid-exon5*, 5*	Fusion	3'
				p.G12- p.G13,
HRAS	NM_005343	2, 3, 4	Mutation	p.Q61, p.K117,
				p.A14 6
IDH1	NM_005896	4	Mutation	p.R132
IDH2	NM_002168	4	Mutation	p.R140,
				p.R172
IGF1R	NM_000875	13, 14, 15	Fusion	5'
INSR	NM_000208	2, 12, 13, 14, 15, 16, 17, 18, 19	Fusion	5'
INSR	NM_000208	20, 21, 22	Fusion	3'
		6, 7, 8, 9, 10, 11, 12, 13, 14, 15, 16, 17, 18, 19, 20	Fusion	5'
JAK2	NM_004972
JAK2	NM_004972	9, 10, 11, 12, 22	Fusion	3'
		12, 14, 16, 19, 20		p.F537-p.F547,
JAK2	NM_004972		Mutation	p.V617- p.C618,
				p.L681-p.R683,
				p.L855, p.V863
JAK3	NM_000215	10, 11, 12, 17, 18, 19	Fusion	5'
JAK3	NM_000215	23	Fusion	3'
JAK3	NM_000215	11, 17	Mutation	p.M511, p.S789
GLI1	NM_005269	4, 5, 6, 7	Fusion	5'
GLI1	NM_005269	4, 5, mid-exon5, 6, 7	Fusion	3'
GRB7	NM_005310	10, 11, 12	Fusion	5'
JAZF1	NM_175061	2, 3, 4	Fusion	3'
KIT	NM_000222	8	Fusion	5'
KIT	NM_000222	1	Fusion	3'
				p.G12- p.G13,
KRAS	NM_004985	2, 3, 4	Mutation	p.Q61, p.K117,
				p.A14 6
MAML2	NM_032427	2, 3	Fusion	5'
MAML2	NM_032427	2	Fusion	3'
MAP2K1	NM_002755	2	Fusion	5'
MAP2K1	NM_002755	2	Mutation	p.F53-p.D67
MAST1	NM_014975	7, 8, 9, 18, 19, 20, 21	Fusion	5'
MAST2	NM_015112	2, 3, 5, 6	Fusion	5'
MAST2	NM_015112	15, 16, 17	Fusion	3'
MBTD1	NM_017643	3*	Fusion	5'
MBTD1	NM_017643	15, 16, 17	Fusion	3'
MDM2	NM_002392	5, 9	Fusion, Expression	5'
MDM2	NM_002392	2, 4, 6, 8, 10	Fusion,	3'
			Expression
MEAF6	NM_001270875	4, 5	Fusion	3'
MET	NM_000245	2, 4, 5, 6, 13, 14, 15, 16, 17, 21	Fusion, Exon 14	5'
			Skipping
			(METΔex14)
MET	NM_000245	2, 13	Fusion, Exon 14	3'
			Skipping
			(METΔex14)
MGEA5	NM_012215	4, 5, 6, 7, 8, 9, 12, 13, 14, 15	Fusion, Expression	5'
MKL2	NM_014048	11, 12, 13	Fusion	5'
MN1	NM_002430	1, 2	Fusion	3'
MSMB	NM_002443	2, 3, 4	Fusion	3'
MUSK	NM_005592	7, 9, 10, 12, 13, 14, 15	Fusion	5'
MYB	NM_001130173	7, 8, 9, 11, 12, 13, 14, 15, 16	Fusion	3'
		8, 9, mid-exon10, 10, 11, 12, 13, 14, 15		3'
MYBL1	NM_001080416		Fusion
MYC	NM_002467	1, 2	Expression	3'
MYC	NM_002467	1*, mid-exon1*, 2, 3	Fusion, Expression	5'
MYOD1	NM_002478	1	Mutation	p.L122, full
				CDS coverage for mutation detection
NCOA1	NM_147223	11, 12, 13, 14,15	Fusion	5'
		11, 12, 13, 14, intron14, 15, 16, 22		5'
NCOA2	NM_006540		Fusion
NCOA2	NM_006540	14	Fusion	3'
NCOA3	NM_006534	2*, 13, 14, 15, 16	Fusion	5'
NCOA3	NM_006534	20	Fusion	3'
NFATC2	NM_012340	2, 3, 9, 10	Fusion	5'
NFE2L2	NM_006164	1, 2, 3, 4, 5	Exon skipping, Fusion	5'
NFIB	NM_001369458	10, 11	Fusion	5'
NFIB	NM_005596	9*, mid-exon 9	Fusion	5'
NFIB	NM_005596	2	Fusion	3'
NOTCH1	NM_017617	2, 4, 24, 29, 30, 31	Fusion	3'
			Fusion,Exon
		5, 24, 25, 26, 27, 28, 29	Skipping(NOTCH1 Δ2-
NOTCH1	NM_017617		27,NOTCH1Δ21-	5'
			27, NOTCH1Δ3-
			27, NOTCH1Δ3-
			28)
NOTCH2	NM_024408	24, 25, 26, 27, 28, 29	Fusion	5'
NOTCH2	NM_024408	5, 6, 7	Fusion	3'
NR4A3	NM_173200	2*, 3*, 4, 5, 7, 9	Fusion, Expression	5'
NR4A3	NM_173200	8	Fusion, Expression	3'
				p.G12-
NRAS	NM_002524	2, 3, 4	Mutation	p.G13,p.Q61,
				p.K117, p.A14 6
NRG1	NM_001159996	1*, 3, 4, 5	Fusion	5'
NRG1	NM_004495	1, 2, 3, 4, 5, 6	Fusion	5'
NRG1	NM_013958	1*	Fusion	5'
NRG1	NM_013959	1*, 3	Fusion	5'
NRG1	NM_013962	1*	Fusion	5'
NRG1	NM_013962	1	Fusion	3'
NTRK1	NM_001007792	1, 2	Fusion	5'
		1, 2, 3, 4, 5, 6, 7, 8, 9, 10, 11, 12, 13, 14		5'
NTRK1	NM_002529		Fusion
		13, 14, 15, 16, 17		Full Kinase Domain coverage for
NTRK1	NM_002529		Mutation	resistance
				mutations including
				p.G595
		4, 5, 6, 7, 8, 9, 10, 11, 12, 13, 14, 15, 16, 17, 18	Fusion	5'
NTRK2	NM_006180
NTRK2	NM_006180	11, 14	Fusion	3'
		16, 17, 18, 19, 20, 21		Full Kinase Domain coverage for resistance mutations
NTRK2	NM_006180		Mutation
NTRK3	NM_001007156	15	Fusion	5'
		3, 4, 5, 6, 7, 8, 9, 10, 11, 12, 13, 14, 15, 16		5'
NTRK3	NM_002530		Fusion
NTRK3	NM_002530	13, 14, 15, 17	Fusion	3'
				Full Kinase Domain coverage for
NTRK3	NM_002530	15, 16, 17, 18, 19	Mutation	resistance mutation
				detection including
				p.F617, p.G623,
				p.G696
NUMBL	NM_004756	2, 3	Fusion	5'
		2*, 3, mid-exon3, 4, 5, midexon6, 6		5'
NUTM1	NM_175741		Fusion
PAX3	NM_181459	2, 4, 8	Fusion, Expression	5'
PAX3	NM_181459	3, 5, 6, 7, 8	Fusion, Expression	3'
PAX8	NM_003466	3	Fusion	5'
PAX8	NM_003466	1*, 2, 6, 7, 8, 9, 10	Fusion	3'
PDGFB	NM_002608	2, 3	Fusion	5'
PDGFD	NM_025208	5, 6, 7	Fusion	5'
		10, 11, 12, mid-exon12, 13, 14,		5'
PDGFRA	NM_006206	15	Fusion,PDGFRAΔ
			8.9
PDGFRA	NM_006206	7	Fusion,PDGFRAΔ	3'
			8.9
PDGFRA	NM_006206	15, 18	Mutation	p.T674, p.D842
		8, 9, 10, 11, 12, mid-exon12,		5'
PDGFRB	NM_002609	13	Fusion
		14
PHF1	NM_024165	1*, 2	Fusion	5'
PHF1	NM_024165	10, 11, 12	Fusion	3'
PHKB	NM_000293	4	Fusion	3'
PIK3CA	NM_006218	2, 15	Fusion	5'
				p.E81K-p.G118D,
				p.L339- p.D350,
PIK3CA	NM_006218	2, 3, 5, 6, 8, 10, 14, 21	Mutation	p.G364R, p.E418-
				p.C420, p.E453-
				p.K468, p.P539-
				p.Q546,
				p.E726,p.Y1021-
				p.T1052
PKN1	NM_002741	10, 11, 12, 13	Fusion	5'
PLAG1	NM_002655	1, 2, 3, 4	Fusion	5'
PPARG	NM_015869	1, 2, 3	Fusion	5'
PRDM10	NM_020228	13, 14	Fusion	5'
PRKACA	NM_002730	2	Fusion	5'
PRKACB	NM_182948	2, 3, 4	Fusion	5'
PRKCA	NM_002737	4, 5, 6, 9, 15	Fusion	5'
PRKCB	NM_002738	1, 3, 7, 8, 9	Fusion	5'
PRKCD	NM_006254	9, 10, 11, 12, 15	Fusion	5'
PRKCD	NM_006254	18	Fusion	3'
PRKD1	NM_002742	2, 10, 11, 12, 13	Fusion	5'
PRKD2	NM_016457	10, 11, 12, 13	Fusion	5'
PRKD3	NM_005813	10, 11, 12, 13	Fusion	5'
RAD51B	NM_133509	8	Fusion	5'
RAD51B	NM_133509	3, 4, 5, 6, 7, 8, 9	Fusion	3'
RAF1	NM_002880	2*, 4, 5, 6, 7, 8, 9, 10, 11, 12	Fusion	5'
RAF1	NM_002880	4, 5, 6, 7, 8, 9	Fusion	3'
RELA	NM_021975	1, 2, 3, 4, 11	Fusion	5'
		2, 4, 6, 8, 9, 10, 11, midexon11,		5'
RET	NM_020630	12, 13, 14	Fusion
RET	NM_020630	15, 16	Mutation	p.A883, p.M918
		2, 4, 7, 31, 32,33, 34, 35, 36,		5'
ROS1	NM_002944	37	Fusion
ROS1	NM_002944	38	Mutation	p.G2032
RSPO2	NM_178565	1, 2*, 3*	Fusion	5'
RSPO3	NM_032784	2	Fusion	5'
SS18	NM_001007559	2, 3, 4, 5, 6, 10, 11	Fusion	5'
SS18	NM_001007559	4, 5, 6, 8, 9, 10	Fusion	3'
SS18L1	NM_198935	1, 2, 3, 8, 9, 10	Fusion	3'
		1*, 2*, 3, 4, 5, 6, 7, 15, 16, 17,		5'
STAT6	NM_001178078	18, 19, 20	Fusion
TAF15	NM_139215	6, 7	Fusion	5'
TAF15	NM_139215	5, 6, 7, 9	Fusion	3'
TCF12	NM_207036	4, 5, 6	Fusion	3'
TERT	NM_198253	2, 3, 5, 7, 10, 11, 12	Fusion,Expressio n	5'
TERT	NM_198253	3, 9, 15	Fusion,Expressio n	3'
TFE3	NM_006521	2, 3, 4, 5, 6, 7, 8	Fusion	5'
TFE3	NM_006521	2, 3, 4, 5, 6	Fusion	3'
		1*, 2*, 3, mid- exon3, 4, mid- exon4, mid-exon 5, 6		5'
TFEB	NM_007162		Fusion
TFEB	NM_007162	9, mid-exon 10	Fusion	3'
TFG	NM_006070	6	Fusion	5'
TFG	NM_006070	3, 4, 5, 6, 7, mid-exon8	Fusion	3'
THADA	NM_022065	24, 25, 26, 27, 28, 29, 30, 31,	Fusion	3'
		36, 37
TMPRSS2	NM_001135099	1	Fusion	3'
TMPRSS2	NM_005656	1*, 2, 3, 4, 5, 6	Fusion	3'
USP6	NM_004505	1*, mid-exon1*, 2*, 3	Fusion	5'
VGLL2	NM_182645	1, 2, 3, intron3, 4	Fusion	3'
WWTR1	NM_015472	3, 4	Fusion	5'
WWTR1	NM_015472	3, 4	Fusion	3'
YAP1	NM_001130145	1, mid-exon1, 2, 3, 4, 8, 9	Fusion	5'
YAP1	NM_001130145	1, 2, 3, 4, 5, 6, 7	Fusion	3'
YWHAE	NM_006761	5	Fusion	3'

## Sheet: Suppl.TableS5_GeneticAlteratios
		Pseudonym	OncoTree	Gene	Alteration		Abbreviations:
		1	High-Grade Serous Ovarian Cancer (HGSOC)	MET	SV		SV = single nucleotide variant
				TP53	SV		SIS1+ = silver enhanced in situ hybridisation (1+)
				BRCA1	SV
				CDKN2A	SV
				TSC2	SV
		2	Uterine Endometrioid Carcinoma (UEC)	PTEN	SV
				CTNNB1	SV
				KRAS	SV
				FGFR4	SV
				ERBB3	SV
		3	Breast Invasive Ductal Carcinoma (IDC)	AKT1	SV
				BRIP1	SV
				Her2low	SIS 1+
		4	Breast Invasive Ductal Carcinoma (IDC)	PIK3CA	SV
				TP53	SV
		5	Inflammatory Breast Cancer (IBC)	PIK3CA	SV
				BRCA2	SV
				CCND1	Gain
				ROS1	Partial Loss
		6	Leiomyosarkoma (LMS) ovary	TP53	SV
				TP53	SV
				PTEN	Loss
				RB1	Loss
		7	Undifferentiated Uterine Sarcoma (UUS)	JAK2	SV
		8	Breast Invasive Ductal Carcinoma (IDC)	TP53	SV
				ATM	SV
				BRCA1	SV
		9	Cervical Squamous Cell Carcinoma (CESC)	JAK2	SV
				ERBB2	Gain
				CCND1	Gain
				CDK12	Gain
		10	Breast Invasive Ductal Carcinoma (IDC)	TP53	SV
				FGFR1	SV
				Her2low	SIS 1+
		11	Breast Invasive Ductal Carcinoma (IDC)	PIK3CA	SV
				Her2low	SIS 1+
		12	Breast Invasive Ductal Carcinoma (IDC)	PIK3CA	SV
				Her2low	SIS 1+
		13	Breast Invasive Ductal Carcinoma (IDC)	ESR1::RELB	Fusion
		14	Poorly Differentiated Vaginal Carcina (VPDC)	PTEN	SV
				SYN2::PPARG	Fusion
				High TMB
		15	Mucinous Adenocarcinoma of the Appendix (MAAP)	KRAS	SV
				GNAS	SV
				MET	SV
		16	Breast Invasive Ductal Carcinoma (IDC)	MET	SV
				TP53	SV
				JAK2	Gain
				MYC	Gain
		17	Leimyosarcoma of the uterus	TP53	SV
				RB1	Loss
				FOXL2	SV
		18	Breast Invasive Ductal Carcinoma (IDC)	TP53	SV
				ESR1	SV
				PIK3CA	SV
				ARID1A	SV
		19	Breast Invasive Ductal Carcinoma (IDC)	TP53	SV
		20	Endometrioid Ovarian Cancer (EOV)	BRCA-2	SV
				TP53	SV
				ARID1A	SV
		21	Breast Invasive Lobular Carcinoma (ILC)	AKAP8::BRD4	Fusion
		22	High-Grade Serous Ovarian Cancer (HGSOC)	BRCA1	SV
				TP53	SV
		23	Low-Grade Serous Ovarian Cancer (LGSOC)	None	None
		24	Uterine Serous Carcinoma/Uterine Papillary Serous Carcinoma (USC)	PIK3CA	SV
				TP53	SV
				SMARCA4	Gain
				KEAP1	Gain
				AKT2	Gain
				CCNE1	Gain
				FOXL2	Gain
				NOTCH3	Partial Gain
				AKAP8::BRD4	Fusion
				AKAP8::BRD4	Fusion
		25	High-Grade Serous Ovarian Cancer (HGSOC)	TP53	SV
		26	High-Grade Serous Ovarian Cancer (HGSOC)	CDK12	SV
				T53	SV
				AR	Partial Gain
				ARID1A	Partial Gain
				CDK12	Gain
				ERBB2	Gain
				GNAS (3‘ erhöht)	Partial Gain
		27	High-Grade Serous Ovarian Cancer (HGSOC)	CHEK2	SV
				TP53	SV
				AKT2	Gain
				CCNE1	Gain
				ERCC1	Gain
				ERCC2	Gain
		28	Uterine Undifferentiated Carcinoma (UUC)	CDKN2A	Loss
				YAP1::MAML2	Fusion
				YAP1::MAML2	Fusion
				RAD51B::MPP5	Fusion
		29	Breast Invasive Ductal Carcinoma (IDC)	ATM	SV
				FANCL	SV
				ROS1	SV
				PIK3CA	SV
				TP53	SV
				PDGFRA	SV
				CCND1	Gain
				MYC	Gain
		30	Squamous Cell Carcinoma of the Vulva/Vagina (VSC)	CDKN2A	SV
				ERCC2	SV
				TP53	SV
		31	Breast Invasive Ductal Carcinoma (IDC)	TP53	SV
				Notch-1	Fusion
		32	Breast Invasive Ductal Carcinoma (IDC)	TP53	SV
		33	Breast Invasive Ductal Carcinoma (IDC)	TP53	SV
				PIK3CA	Gain
				Her2low	SIS 1+
		34	Breast Invasive Ductal Carcinoma (IDC)	PIK3CA	SV
				TP53	SV
				NF1	SV
				HER2 low	SIS 1+
		35	Clear Cell Ovarian Cancer (CCOV)	PIK3CA	SV
				ARID1A	SV
		36	Breast Invasive Ductal Carcinoma (IDC)	PIK3CA	SV
		37	Breast Invasive Ductal Carcinoma (IDC)	FGFR1	Gain
				CDH1	SV
				TP53	SV
		38	High-Grade Serous Ovarian Cancer (HGSOC)	TP53	SV
				NRAS	SV
				LOC101929418::ALK	Fusion
		39	Breast Invasive Lobular Carcinoma (ILC)	PIK3CA	SV
				PIK3CA	SV
				BRCA1	SV
				ARID1A	SV
		40	Breast Invasive Ductal Carcinoma (IDC)	None	None
		41	Breast Invasive Ductal Carcinoma (IDC)	PIK3CA	SV
		42	Breast Invasive Ductal Carcinoma (IDC)	PTEN	SV
				NF-1	SV
		43	High-Grade Serous Ovarian Cancer (HGSOC)	TP53	SV
		44	High-Grade Serous Ovarian Cancer (HGSOC)	TP53	SV
				CCNE1	Gain
		45	Peritoneal Serous Carcinoma (PSEC)	TP53	SV
		46	High-Grade Serous Ovarian Cancer (HGSOC)	TP53	SV
		47	Low-Grade Serous Ovarian Cancer (LGSOC)	CDKN2A	Loss
		48	High-Grade Serous Ovarian Cancer (HGSOC)	NTRK1	SV
		49	Uterine Endometrioid Carcinoma (UEC)	FGFR2::TACC2	Fusion
		50	High-Grade Serous Ovarian Cancer (HGSOC)	TP53	SV
				BRCA2	SV
		51	Mucosal Melanoma of the Vulva/Vagina (VMM)	TP53	SV
				TRIM24::BRAF	Fusion
		52	Uterine Sarcoma (Other) OUSARC	ESR1	SV
		53	Extrahepatic Cholangiocarcinoma (EHCH)	NRAS	SV
				IDH1	SV
				ATM	SV
		54	Breast Invasive Ductal Carcinoma (IDC)	ATM	SV
				ATM	Partial Loss
				MYC	Gain
				RB1	Loss
				FGFR1	Amplification
				ESR1::PLEKHG1	Fusion
				Her2	SIS1+
		55	Cervical Adenocarcinoma (CEAD)	ERBB3	SV
				STK11	SV
		56	Endometrial Stromal Sarcoma (ESS)	ATM	Partial Loss
				MDM2	Partial Gain
				BCOR2::ZC3H7B	Fusion
		57	Breast Invasive Ductal Carcinoma (IDC)	None	None
		58	Breast Invasive Ductal Carcinoma (IDC)	KIF5B::RET	Fusion
				TP53	SV
				NRAS	SV
		59	Cervical Squamous Cell Carcinoma (CESC)	PIK3CA	SV
				FBXW7	SV
		60	Uterine Neuroendocrine Carcinoma (UNEC)	TP53	SV
		61	High-Grade Serous Ovarian Cancer (HGSOC)	TP53	SV
				BRCA2	SV
				ARID1A	SV
		62	Adenocarcinoma, NOS (CUPNOS)	TP53	SV
				RB1	Loss
				CDH1	SV
		63	Vaginal Adenocarcinoma (VA)	KRAS	SV
		64	Uterine Sarcoma (Other) OUSARC	APC	SV
				MET	SV
				FBXW7	Loss
		65	Breast Invasive Ductal Carcinoma (IDC)	Palb2	SV
		66	Juvenile Secretory Carcinoma of the Breast (JSCB)	NTRK3-ETV6	Fusion
		67	Breast Invasive Lobular Carcinoma (ILC)	AKT1	SV
		68	Malignant Phyllodes Tumor of the Breast (MPT)	PIK3CA	SV
				TP53	SV
				APC	SV
		69	High-Grade Serous Ovarian Cancer (HGSOC)	TP53	SV
				MYC	Gain
				BRCA1	SV
				ARID1A	SV
		70	Ovarian Cancer Other (OOVC), undifferentiated Carcinoma	FGFR3	Gain
				NOTCH1	Gain
				STK11	Gain
				vHL	Gain
		71	Yolk Sac Tumor (OYST)	MYC	Gain
				ARID1A	Loss
		72	Mucinous Ovarian Cancer (MOV)	FBXW7	SV
				KRAS	SV
				NOTCH1	Gain
				FGFR3	Gain
		73	Steroid Cell Tumor, NOS (SCT)	RET	SV
				MYC	Gain
				NOTCH1	Gain
				STK11	Gain
				SMARCA4::CREM	Fusion
		74	Breast Invasive Ductal Carcinoma (IDC)	TP53	SV
				GNAS	Gain
				ATM	Loss
		75	Breast Invasive Ductal Carcinoma (IDC)	TP53	SV
				EGFR	Gain
		76	Cervical Adenocarcinoma (CEAD)	FBXW7	SV
		77	Breast Invasive Ductal Carcinoma (IDC)	PIK3CA	SV
				TP53	SV
				ERBB2	Gain
				CDK6	Gain
				VHL	Gain
		78	Breast Invasive Ductal Carcinoma (IDC)	TP53	SV
				CDKN2A	Loss
				ATM	Loss
				RB1	Loss
				BRCA1	SV
		79	High-Grade Serous Ovarian Cancer (HGSOC)	KRAS	SV
				ARID1A	Loss
		80	High-Grade Serous Ovarian Cancer (HGSOC)	APC	SV
				NOTCH1	SV
				TP53	SV
				PIK3CA	Gain
		81	Uterine Carcinosarcoma/Uterine Malignant Mixed Mullerian Tumor (UCS)	ERBB2	SV
				TP53	SV
				STK11	Loss

## Sheet: Suppl.Table S6_Cohorts
		Pseudonym	Tumortype (OncoTree)	Initial therapeutic intent (primary metastatic/palliative intent or initially curative intent)	Stage at presentation (metastatic disease, localized or locally advanced)	Previous lines of systemic treatment
	matched therapy cohort	1	High-Grade Serous Ovarian Cancer (HGSOC)	primary metastatic/palliative	metastatic	3
		2	Uterine Endometrioid Carcinoma (UEC)	initiallay curative intent	metastatic	3
		3	Breast Invasive Ductal Carcinoma (IDC)	primary metastatic/palliative	metastatic	5
		4	Inflammatory Breast Cancer (IBC)	primary metastatic/palliative	metastatic	3
		5	Cervical Squamous Cell Carcinoma (CESC)	initiallay curative intent	metastatic	3
		6	Poorly Differentiated Vaginal Carcina (VPDC)	initiallay curative intent	locally advanced	4
		7	Ovarian epithelial tumor (OVT)	initiallay curative intent	locally advanced	1
		8	Breast Invasive Ductal Carcinoma (IDC)	initiallay curative intent	metastatic	5
		9	Endometrioid Ovarian Cancer (EOV)	initiallay curative intent	locally advanced	1
		10	High-Grade Serous Ovarian Cancer (HGSOC)	initiallay curative intent	locally advanced	1
		11	Breast Invasive Ductal Carcinoma (IDC)	primary metastatic/palliative	metastatic	0
		12	Breast Invasive Ductal Carcinoma (IDC)	initiallay curative intent	localized	1
		13	Breast Invasive Ductal Carcinoma (IDC)	primary metastatic/palliative	metastatic	3
		14	Breast Invasive Lobular Carcinoma (ILC)	initiallay curative intent	metastatic	6
		15	Uterine Endometrioid Carcinoma (UEC)	initiallay curative intent	metastatic	2
		16	Uterine Sarcoma (Other) OUSARC	primary metastatic/palliative	metastatic	6
		17	Breast Invasive Ductal Carcinoma (IDC)	initiallay curative intent	metastatic	4
		18	Breast Invasive Ductal Carcinoma (IDC)	primary metastatic/palliative	metastatic	5
		19	High-Grade Serous Ovarian Cancer (HGSOC)	initiallay curative intent	metastatic	14
		20	Yolk Sac Tumor (OYST)	initiallay curative intent	metastatic	2
		21	Steroid Cell Tumor, NOS (SCT)	initiallay curative intent	metastatic	0
		22	High-Grade Serous Ovarian Cancer (HGSOC)	initiallay curative intent	metastatic	6
		23	Breast Invasive Lobular Carcinoma (ILC)	initiallay curative intent	metastatic	6
	non-matched therapy cohort	1	Undifferentiated Uterine Sarcoma (UUS)	primary metastatic/palliative	metastatic	1
		2	Breast Invasive Ductal Carcinoma (IDC)	initiallay curative intent	locally advanced	4
		3	Breast Invasive Ductal Carcinoma (IDC)	initiallay curative intent	metastatic	6
		4	leimyosarcoma of the uterus	primary metastatic/palliative	metastatic	0
		5	Uterine Serous Carcinoma/Uterine Papillary Serous Carcinoma (USC)	primary metastatic/palliative	metastatic	1
		6	Uterine Undifferentiated Carcinoma (UUC)	initiallay curative intent	locally advanced	0
		7	Breast Invasive Ductal Carcinoma (IDC)	initiallay curative intent	metastatic	5
		8	Breast Invasive Ductal Carcinoma (IDC)	initiallay curative intent	locally advanced	4
		9	Breast Invasive Ductal Carcinoma (IDC)	initiallay curative intent	metastatic	3
		10	Breast Invasive Ductal Carcinoma (IDC)	initiallay curative intent	metastatic	2
		11	Clear Cell Ovarian Cancer (CCOV)	initiallay curative intent	locally advanced	2
		12	Endometrial Stromal Sarcoma (ESS)	primary metastatic/palliative	metastatic	4
		13	Breast Invasive Ductal Carcinoma (IDC)	initiallay curative intent	locally advanced	5
		14	Uterine Neuroendocrine Carcinoma (UNEC)	initiallay curative intent	metastatic	2
		15	Adenocarcinoma, NOS (CUPNOS)	primary metastatic/palliative	metastatic	3
		16	Vaginal Adenocarcinoma (VA)	primary metastatic/palliative	metastatic	1
		17	Uterine Sarcoma (Other) OUSARC, Leiomysarkom	initiallay curative intent	metastatic	1
		18	Breast Invasive Ductal Carcinoma (IDC)	initiallay curative intent	metastatic	9
		19	Cervical Adenocarcinoma (CEAD)	initiallay curative intent	metastatic	4
		20	Breast Invasive Ductal Carcinoma (IDC)	initiallay curative intent	metastatic	4
		21	High-Grade Serous Ovarian Cancer (HGSOC)	initiallay curative intent	metastatic	3
		22	High-Grade Serous Ovarian Cancer (HGSOC)	initiallay curative intent	metastatic	4
		23	Low-Grade Serous Ovarian Cancer (LGSOC)	initiallay curative intent	locally advanced	6
		24	Breast Invasive Ductal Carcinoma (IDC)	initiallay curative intent	metastatic	3
		25	Leiomyosarkoma (LMS) ovary	initiallay curative intent	localized	0
		26	Breast Invasive Ductal Carcinoma (IDC)	initiallay curative intent	metastatic	3
		27	Breast Invasive Ductal Carcinoma (IDC)	initiallay curative intent	metastatic	2
		28	Breast Invasive Ductal Carcinoma (IDC)	initiallay curative intent	metastatic	4
		29	Breast Invasive Lobular Carcinoma (ILC)	primary metastatic/palliative	metastatic	3

## Sheet: Suppl. TableS7_Archer filters
	VP_ST Panel:
	Alternative Observations >= 5
	Unique Alternative Observations >= 3
	gnomAD AF <= 0.05
	AF >= 0.027
	VP_PST Panel:
	Alternative Observations >= 5
	Unique Alternative Observations >= 3
	gnomAD AF <= 0.01
	AF >= 0.05
	AF Outlier P Value <= 0.01
	Has Sample Strand Bias is not Yes
	Has Sequencing Direction Bias is not Yes
	Depth >= 100
	Seq Alt Reads plus strand >= 3
	Seq Alt Reads minus strand >= 3
	Seq Ref Reads plus strand >= 3
	Seq Ref Reads minus strand >= 3
	Classified as Artifact <= 10
	FP_ST and PST Panel:
	Strong Fusion is TRUE (Known Quiver Fusion, Oncogenic Isoform, User True Positive, Possible Internal Tandem Duplication [ITD])
	Category: Fusion, Oncogenic
	Mispriming Off-Target is FALSE
